# Supplementary material for: ﻿A fossil species found living off southern California, with notes on the genus Cymatioa (Mollusca, Bivalvia, Galeommatoidea)
Source: Zookeys. 2022 Nov 7;1128:53–62. doi: 10.3897/zookeys.1128.95139 (PMC9836502; doi:10.3897/zookeys.1128.95139)
Supplement: XML Treatment for Cymatioa [file zookeys.1128.95139-treatment1.xml]

<!DOCTYPE tp:taxon-treatment
  PUBLIC "-//TaxonX//DTD Taxonomic Treatment Publishing DTD v0 20100105//EN" "tax-treatment-NSO.dtd">
<tp:taxon-treatment xmlns:tp="http://www.plazi.org/taxpub"><tp:treatment-meta><kwd-group><label>Taxon classification</label><kwd>
              <named-content content-type="kingdom">Animalia</named-content>
            </kwd><kwd>
              <named-content content-type="order">Galeommatida</named-content>
            </kwd><kwd>
              <named-content content-type="family">Galeommatidae</named-content>
            </kwd></kwd-group><mixed-citation publication-type="journal"><person-group><name><surname>Valentich-Scott</surname><given-names>Paul</given-names></name><name><surname>Goddard</surname><given-names>Jeffrey H. R.</given-names></name></person-group><article-title>﻿A fossil species found living off southern California, with notes on the genus <italic><tp:taxon-name><tp:taxon-name-part taxon-name-part-type="genus" reg="Cymatioa">Cymatioa</tp:taxon-name-part></tp:taxon-name></italic> (<tp:taxon-name><tp:taxon-name-part taxon-name-part-type="phylum">Mollusca</tp:taxon-name-part></tp:taxon-name>, <tp:taxon-name><tp:taxon-name-part taxon-name-part-type="class">Bivalvia</tp:taxon-name-part></tp:taxon-name>, <tp:taxon-name><tp:taxon-name-part taxon-name-part-type="superfamily">Galeommatoidea</tp:taxon-name-part></tp:taxon-name>)</article-title><source>Zookeys</source><day>07</day><month>11</month><year>2022</year><volume>1128</volume><fpage>53</fpage><lpage>62</lpage><pub-id pub-id-type="doi">10.3897/zookeys.1128.95139</pub-id></mixed-citation></tp:treatment-meta><tp:nomenclature><label>﻿</label><tp:taxon-name>
            <object-id xmlns:xlink="http://www.w3.org/1999/xlink" content-type="arpha" xlink:type="simple">1A2DD850-D91B-5498-9C0C-80475498D2A9</object-id>
            <tp:taxon-name-part taxon-name-part-type="genus" reg="Cymatioa">Cymatioa</tp:taxon-name-part>
          </tp:taxon-name><tp:taxon-authority>Berry, 1964</tp:taxon-authority><tp:nomenclature-citation-list><tp:nomenclature-citation><tp:taxon-name>
                <tp:taxon-name-part taxon-name-part-type="genus" reg="Crenimargo">Crenimargo</tp:taxon-name-part>
              </tp:taxon-name><comment>Berry, 1963, not Cossmann, 1902. Type species (monotypy): <tp:taxon-name><tp:taxon-name-part taxon-name-part-type="genus" reg="Crenimargo">Crenimargo</tp:taxon-name-part><tp:taxon-name-part taxon-name-part-type="species" reg="electilis">electilis</tp:taxon-name-part></tp:taxon-name> Berry, 1963. Recent, eastern Pacific.</comment></tp:nomenclature-citation><tp:nomenclature-citation><tp:taxon-name>
                <tp:taxon-name-part taxon-name-part-type="genus" reg="Cymatioa">Cymatioa</tp:taxon-name-part>
              </tp:taxon-name><comment>Berry, 1964, new name for <tp:taxon-name><tp:taxon-name-part taxon-name-part-type="genus" reg="Crenimargo">Crenimargo</tp:taxon-name-part></tp:taxon-name> Berry, not Cossmann.</comment></tp:nomenclature-citation></tp:nomenclature-citation-list></tp:nomenclature><tp:treatment-sec sec-type="description" id="SECID0E6MAC"><title>Description.</title><p>Shell ovate; subequilateral; exterior surface finely punctate; sculpture of sparse, broad, low, radial ribs; ventral margin undulate; right valve with one anterior cardinal tooth; left valve with two anterior cardinal teeth.</p></tp:treatment-sec><tp:treatment-sec sec-type="Commensal relationships" id="SECID0EENAC"><title>Commensal relationships.</title><p><xref ref-type="bibr" rid="B1">Baldwin (1990)</xref> reported <italic><tp:taxon-name><tp:taxon-name-part taxon-name-part-type="genus" reg="Cymatioa">Cymatioa</tp:taxon-name-part><tp:taxon-name-part taxon-name-part-type="species" reg="electilis">electilis</tp:taxon-name-part></tp:taxon-name></italic> from Nayarit, Mexico, 20 cm deep and byssally attached to the walls of the burrows of the ghost shrimp, <italic><tp:taxon-name><tp:taxon-name-part taxon-name-part-type="genus" reg="Axiopsis">Axiopsis</tp:taxon-name-part><tp:taxon-name-part taxon-name-part-type="species" reg="serratifrons">serratifrons</tp:taxon-name-part></tp:taxon-name></italic> (Milne-Edwards, 1873).</p></tp:treatment-sec><tp:treatment-sec sec-type="discussion" id="SECID0EEOAC"><title>Discussion.</title><p><xref ref-type="bibr" rid="B25">Huber (2015)</xref> suggested a number of species that might fall within <italic><tp:taxon-name><tp:taxon-name-part taxon-name-part-type="genus" reg="Cymatioa">Cymatioa</tp:taxon-name-part></tp:taxon-name></italic> based on their punctate sculpture and undulate ventral margin. While the type species of <italic><tp:taxon-name><tp:taxon-name-part taxon-name-part-type="genus" reg="Cymatioa">Cymatioa</tp:taxon-name-part></tp:taxon-name></italic> was described from Colima, Mexico, the species he included in this genus are distributed in tropical locations around the globe.</p></tp:treatment-sec><ref-list><ref id="B1"><mixed-citation xmlns:xlink="http://www.w3.org/1999/xlink" xlink:type="simple"><person-group><name name-style="western"><surname>Baldwin</surname><given-names>AP</given-names></name></person-group> (<year>1990</year>) <italic><tp:taxon-name><tp:taxon-name-part taxon-name-part-type="genus">Cymatioa</tp:taxon-name-part><tp:taxon-name-part taxon-name-part-type="species">electilis</tp:taxon-name-part></tp:taxon-name></italic> (Berry, 1963) in association with the shrimp <italic><tp:taxon-name><tp:taxon-name-part taxon-name-part-type="genus">Axius</tp:taxon-name-part></tp:taxon-name></italic>. The Festivus 22: 92. [See correction of shrimp’s name, The Festivus 22: 118]</mixed-citation></ref><ref id="B25"><mixed-citation xmlns:xlink="http://www.w3.org/1999/xlink" xlink:type="simple"><person-group><name name-style="western"><surname>Huber</surname><given-names>M</given-names></name></person-group> (<year>2015</year>) <source>Compendium of Bivalves 2.</source><publisher-name>ConchBooks</publisher-name>, <publisher-loc>Hackenheim</publisher-loc>, <size units="page">907 pp</size>.</mixed-citation></ref></ref-list></tp:taxon-treatment>
