# Supplementary material for: ﻿A fossil species found living off southern California, with notes on the genus Cymatioa (Mollusca, Bivalvia, Galeommatoidea)
Source: Zookeys. 2022 Nov 7;1128:53–62. doi: 10.3897/zookeys.1128.95139 (PMC9836502; doi:10.3897/zookeys.1128.95139)
Supplement: XML Treatment for Cymatioa cooki [file zookeys.1128.95139-treatment2.xml]

<!DOCTYPE tp:taxon-treatment
  PUBLIC "-//TaxonX//DTD Taxonomic Treatment Publishing DTD v0 20100105//EN" "tax-treatment-NSO.dtd">
<tp:taxon-treatment xmlns:tp="http://www.plazi.org/taxpub"><tp:treatment-meta><kwd-group><label>Taxon classification</label><kwd>
              <named-content content-type="kingdom">Animalia</named-content>
            </kwd><kwd>
              <named-content content-type="order">Galeommatida</named-content>
            </kwd><kwd>
              <named-content content-type="family">Galeommatidae</named-content>
            </kwd></kwd-group><mixed-citation publication-type="journal"><person-group><name><surname>Valentich-Scott</surname><given-names>Paul</given-names></name><name><surname>Goddard</surname><given-names>Jeffrey H. R.</given-names></name></person-group><article-title>﻿A fossil species found living off southern California, with notes on the genus <italic><tp:taxon-name><tp:taxon-name-part taxon-name-part-type="genus" reg="Cymatioa">Cymatioa</tp:taxon-name-part></tp:taxon-name></italic> (<tp:taxon-name><tp:taxon-name-part taxon-name-part-type="phylum">Mollusca</tp:taxon-name-part></tp:taxon-name>, <tp:taxon-name><tp:taxon-name-part taxon-name-part-type="class">Bivalvia</tp:taxon-name-part></tp:taxon-name>, <tp:taxon-name><tp:taxon-name-part taxon-name-part-type="superfamily">Galeommatoidea</tp:taxon-name-part></tp:taxon-name>)</article-title><source>Zookeys</source><day>07</day><month>11</month><year>2022</year><volume>1128</volume><fpage>53</fpage><lpage>62</lpage><pub-id pub-id-type="doi">10.3897/zookeys.1128.95139</pub-id></mixed-citation></tp:treatment-meta><tp:nomenclature><label>﻿</label><tp:taxon-name>
            <object-id xmlns:xlink="http://www.w3.org/1999/xlink" content-type="arpha" xlink:type="simple">AAEEBCC5-9842-5D91-81C5-B50317A2882E</object-id>
            <tp:taxon-name-part taxon-name-part-type="genus" reg="Cymatioa">Cymatioa</tp:taxon-name-part>
            <tp:taxon-name-part taxon-name-part-type="species" reg="cooki">cooki</tp:taxon-name-part>
          </tp:taxon-name><tp:taxon-authority>(Willett, 1937)</tp:taxon-authority><xref ref-type="fig" rid="F1">Figs 1A–H</xref><xref ref-type="fig" rid="F2">, 2A–C</xref><tp:nomenclature-citation-list><tp:nomenclature-citation><tp:taxon-name>
                <tp:taxon-name-part taxon-name-part-type="genus" reg="Bornia">Bornia</tp:taxon-name-part>
                <tp:taxon-name-part taxon-name-part-type="species" reg="cooki">cooki</tp:taxon-name-part>
              </tp:taxon-name><comment>Willett, 1937: 389, pl. 5, figs 3–6.</comment></tp:nomenclature-citation></tp:nomenclature-citation-list></tp:nomenclature><tp:treatment-sec sec-type="description" id="SECID0EXAAE"><title>Description.</title><p><bold><italic>Shell</italic></bold>: thin, fragile, subovate; inequilateral, posterior end much longer; anterior and posterior ends broadly rounded; dorsal margin gently sloping on each side of umbos; ventral margin broadly gaping in living animal; beaks small, sharply pointed; prodissoconch 200 µm in diameter; sculpture of irregular, slightly wavy commarginal striae, and fine, dense punctae; ventral margin with sparse, broad, low radial undulations; periostracum thin, light beige, silky; hinge plate narrow; right valve with one short anterior cardinal tooth, one elongate posterior lateral tooth; left valve with two minute anterior cardinal teeth, one elongate posterior lateral tooth; ligament internal, opisthodetic, elongate; resilifer narrow, elongate; ventral margin slightly wavy internally; adductor muscle scars subovate, subequal; pallial line entire; strong accessory muscle scars dorsal to pallial line. Length to 11.4 mm (<xref ref-type="bibr" rid="B44">Willett 1937</xref>).</p><p><bold><italic>Mantle</italic></bold>: large, reflected, covering most of outer shell surface when fully extended, including umbones (Fig. <xref ref-type="fig" rid="F1">1A</xref>); mantle can be mostly retracted into the shell; reflected portion of mantle sparsely papillate (Fig. <xref ref-type="fig" rid="F1">1A</xref>); slightly fused posteroventrally; two anterior and two posterior tentacles, short, slightly extending past shell margins (Fig. <xref ref-type="fig" rid="F1">1A, B</xref>).</p><p><bold><italic>Foot</italic></bold>: large, translucent, exceeding the length of the shell when fully extended, spathate, with distinct pointed heel; bright white stripe extending from the tip of foot to the shell margin, presumably related to byssal formation (Fig. <xref ref-type="fig" rid="F1">1A</xref>). This species is an active crawler (Fig. <xref ref-type="fig" rid="F1">1C</xref>).</p></tp:treatment-sec><tp:treatment-sec sec-type="type locality" id="SECID0EICAE"><title>Type locality.</title><p>Baldwin Hills Pleistocene deposit, Los Angeles County, California; <named-content xmlns:xlink="http://www.w3.org/1999/xlink" content-type="dwc:verbatimCoordinates" xlink:type="simple"><named-content content-type="geo-json" specific-use="{&#34;type&#34;:&#34;Point&#34;,&#34;coordinates&#34;:[-118.426400,33.965800]}" id="NCID0ERCAE" xlink:type="simple">33.9658, -118.4264</named-content></named-content>; <named-content xmlns:xlink="http://www.w3.org/1999/xlink" content-type="dwc:institutional_code" xlink:title="Invertebrate Paleontology, Natural History Museum of Los Angeles County" xlink:href="http://grbio.org/institution/natural-history-museum-los-angeles-county" xlink:type="simple">LACMIP</named-content> locality 59.</p></tp:treatment-sec><tp:treatment-sec sec-type="Locality of living specimens" id="SECID0E1CAE"><title>Locality of living specimens.</title><p>USA, California, Santa Barbara County, off Naples Point; <named-content xmlns:xlink="http://www.w3.org/1999/xlink" content-type="dwc:verbatimCoordinates" xlink:type="simple"><named-content content-type="geo-json" specific-use="{&#34;type&#34;:&#34;Point&#34;,&#34;coordinates&#34;:[-119.950000,34.433900]}" id="NCID0EDDAE" xlink:type="simple">34.4339, -119.9500</named-content></named-content>; intertidal zone, in boulders and cobbles. <named-content xmlns:xlink="http://www.w3.org/1999/xlink" content-type="dwc:institutional_code" xlink:title="Invertebrate Zoology, Santa Barbara Museum of Natural History" xlink:href="http://grbio.org/institution/santa-barbara-museum-natural-history" xlink:type="simple">SBMNH</named-content> 629938, conjoined shell and anatomy, length 7.4 mm, height 4.5 mm (Fig. <xref ref-type="fig" rid="F1">1A, B</xref>); <named-content xmlns:xlink="http://www.w3.org/1999/xlink" content-type="dwc:institutional_code" xlink:title="Invertebrate Zoology, Santa Barbara Museum of Natural History" xlink:href="http://grbio.org/institution/santa-barbara-museum-natural-history" xlink:type="simple">SBMNH</named-content> 641848, (Fig. <xref ref-type="fig" rid="F2">2A–C</xref>), one left valve length 8.8 mm, height 5.5 mm.</p><fig id="F2" position="float" orientation="portrait"><object-id xmlns:xlink="http://www.w3.org/1999/xlink" content-type="doi" xlink:type="simple">10.3897/zookeys.1128.95139.figure2</object-id><object-id xmlns:xlink="http://www.w3.org/1999/xlink" content-type="arpha" xlink:type="simple">BA54A7A2-8AE6-514B-AA39-123B3B0BACF3</object-id><label>Figure 2.</label><caption><p><bold>A–C</bold><italic><tp:taxon-name><tp:taxon-name-part taxon-name-part-type="genus" reg="Cymatioa">Cymatioa</tp:taxon-name-part><tp:taxon-name-part taxon-name-part-type="species" reg="cooki">cooki</tp:taxon-name-part></tp:taxon-name></italic>, shell of left valve collected at Naples Point, <named-content xmlns:xlink="http://www.w3.org/1999/xlink" content-type="dwc:institutional_code" xlink:title="Invertebrate Zoology, Santa Barbara Museum of Natural History" xlink:href="http://grbio.org/institution/santa-barbara-museum-natural-history" xlink:type="simple">SBMNH</named-content> 641848, length 8.8 mm <bold>A</bold> exterior of valve <bold>B</bold> interior of valve <bold>C</bold> close up of hinge <bold>D–F</bold><italic><tp:taxon-name><tp:taxon-name-part taxon-name-part-type="genus" reg="Cymatioa">Cymatioa</tp:taxon-name-part><tp:taxon-name-part taxon-name-part-type="species" reg="electilis">electilis</tp:taxon-name-part></tp:taxon-name></italic>, left valve <bold>D, E</bold> holotype, <named-content xmlns:xlink="http://www.w3.org/1999/xlink" content-type="dwc:institutional_code" xlink:title="Invertebrate Zoology and Geology, California Academy of Sciences" xlink:href="http://grbio.org/institution/california-academy-sciences" xlink:type="simple">CASIZG</named-content> 043976, length = 16 mm <bold>D</bold> exterior of valve <bold>E</bold> interior of valve <bold>F</bold> paratype, <named-content xmlns:xlink="http://www.w3.org/1999/xlink" content-type="dwc:institutional_code" xlink:title="Invertebrate Zoology, Santa Barbara Museum of Natural History" xlink:href="http://grbio.org/institution/santa-barbara-museum-natural-history" xlink:type="simple">SBMNH</named-content> 34017, close up of hinge.</p></caption><graphic xmlns:xlink="http://www.w3.org/1999/xlink" xlink:href="zookeys-1128-053_article-95139__-g002.jpg" position="float" orientation="portrait" xlink:type="simple" id="oo_766488.jpg"><uri content-type="original_file" xlink:type="simple">https://binary.pensoft.net/fig/766488</uri></graphic></fig></tp:treatment-sec><tp:treatment-sec sec-type="habitat" id="SECID0EZFAE"><title>Habitat and potential commensal relationships.</title><p>All three living specimens were found near the seaward edge of a boulder field centered at <named-content xmlns:xlink="http://www.w3.org/1999/xlink" content-type="dwc:verbatimCoordinates" xlink:type="simple"><named-content content-type="geo-json" specific-use="{&#34;type&#34;:&#34;Point&#34;,&#34;coordinates&#34;:[-119.950000,34.433900]}" id="NCID0ECGAE" xlink:type="simple">34.4339, -119.9500</named-content></named-content> and located on a broad, gently sloping, wave-cut bench of Monterey Shale. This boulder field extends vertically from a tidal height of approximately +0.3 m above mean lower low water to −0.4 m. The surfgrass <italic><tp:taxon-name><tp:taxon-name-part taxon-name-part-type="genus" reg="Phyllospadix">Phyllospadix</tp:taxon-name-part><tp:taxon-name-part taxon-name-part-type="species" reg="torreyi">torreyi</tp:taxon-name-part></tp:taxon-name></italic> S. Watson, 1879, dominates much of the surrounding bench. At low tide, a shallow lagoon lies just landward of the boulder field, and behind that are more shale bench, a narrow sand beach, and then cliffs up to 20 m high consisting of Monterey shale overlain by terrestrial deposits. Sand levels on the beach and in the lagoon fluctuate seasonally, with nearly all of the beach scoured away in winter, but the boulder field as a whole is never significantly inundated, especially at its seaward edge where the <italic><tp:taxon-name><tp:taxon-name-part taxon-name-part-type="genus" reg="Cymatioa">Cymatioa</tp:taxon-name-part></tp:taxon-name></italic> was found. Vertical relief in the boulder field is fairly low, with most boulders under 0.5 m diameter. A few rock outcrops just to the west are only about 1 m high.</p><p>The specimens found on 23 November 2018 were on sand underneath a boulder (Fig. <xref ref-type="fig" rid="F1">1C, D</xref>). One of these was found at the entrance to a burrow of unknown origin, with its foot extended and tentaculate inhalant siphon extending into the burrow opening. The burrow may have been constructed by the Tidepool Ghost Shrimp, <italic><tp:taxon-name><tp:taxon-name-part taxon-name-part-type="genus" reg="Neotrypaea">Neotrypaea</tp:taxon-name-part><tp:taxon-name-part taxon-name-part-type="species" reg="biffari">biffari</tp:taxon-name-part></tp:taxon-name></italic> (Holthuis, 1991), which occur frequently under boulders at this site, usually with commensal Blind Gobies <italic><tp:taxon-name><tp:taxon-name-part taxon-name-part-type="genus" reg="Typhlogobius">Typhlogobius</tp:taxon-name-part><tp:taxon-name-part taxon-name-part-type="species" reg="californiensis">californiensis</tp:taxon-name-part></tp:taxon-name></italic> Steindachner, 1879. This sighting is vouchered in eight images at <ext-link xmlns:xlink="http://www.w3.org/1999/xlink" xlink:type="simple" ext-link-type="uri" xlink:href="https://www.inaturalist.org/observations/18597683">https://www.inaturalist.org/observations/18597683</ext-link>, with the last image showing one of the specimens as first observed, next to the burrow entrance described above.</p><p>The specimen found on 4 March 2019 was on the underside of a boulder, among scattered tubes of the annelid <italic><tp:taxon-name><tp:taxon-name-part taxon-name-part-type="genus" reg="Spirorbis">Spirorbis</tp:taxon-name-part></tp:taxon-name></italic> sp. and small, scattered patches of an unidentified tan-colored encrusting sponge. Two small dorid nudibranchs, <italic><tp:taxon-name><tp:taxon-name-part taxon-name-part-type="genus" reg="Conualevia">Conualevia</tp:taxon-name-part><tp:taxon-name-part taxon-name-part-type="species" reg="alba">alba</tp:taxon-name-part></tp:taxon-name></italic> Collier &amp; Farmer, 1964; a single mussel, <italic><tp:taxon-name><tp:taxon-name-part taxon-name-part-type="genus" reg="Mytilisepta">Mytilisepta</tp:taxon-name-part><tp:taxon-name-part taxon-name-part-type="species" reg="bifurcata">bifurcata</tp:taxon-name-part></tp:taxon-name></italic> (Conrad, 1837); and an adult chiton, <italic><tp:taxon-name><tp:taxon-name-part taxon-name-part-type="genus" reg="Stenoplax">Stenoplax</tp:taxon-name-part><tp:taxon-name-part taxon-name-part-type="species" reg="conspicua">conspicua</tp:taxon-name-part></tp:taxon-name></italic> (Dall, 1879), were also present, all within a few centimeters of the <italic><tp:taxon-name><tp:taxon-name-part taxon-name-part-type="genus" reg="Cymatioa">C.</tp:taxon-name-part><tp:taxon-name-part taxon-name-part-type="species" reg="cooki">cooki</tp:taxon-name-part></tp:taxon-name></italic>. Burrow openings of unknown origin and 3–5 mm in diameter were also present on the undersurface of the boulder. This sighting is vouchered in six images at <ext-link xmlns:xlink="http://www.w3.org/1999/xlink" xlink:type="simple" ext-link-type="uri" xlink:href="https://www.inaturalist.org/observations/20962245">https://www.inaturalist.org/observations/20962245</ext-link>.</p></tp:treatment-sec><tp:treatment-sec sec-type="comparisons" id="SECID0EUJAE"><title>Comparisons.</title><p>The shell morphology of <italic><tp:taxon-name><tp:taxon-name-part taxon-name-part-type="genus" reg="Cymatioa">C.</tp:taxon-name-part><tp:taxon-name-part taxon-name-part-type="species" reg="cooki">cooki</tp:taxon-name-part></tp:taxon-name></italic> is closest to <italic><tp:taxon-name><tp:taxon-name-part taxon-name-part-type="genus" reg="Cymatioa">C.</tp:taxon-name-part><tp:taxon-name-part taxon-name-part-type="species" reg="electilis">electilis</tp:taxon-name-part></tp:taxon-name></italic>, with both species sharing a commarginal and punctate sculpture and an undulate ventral margin (Fig. <xref ref-type="fig" rid="F2">2A–F</xref>). <italic><tp:taxon-name><tp:taxon-name-part taxon-name-part-type="genus" reg="Cymatioa">Cymatioa</tp:taxon-name-part><tp:taxon-name-part taxon-name-part-type="species" reg="cooki">cooki</tp:taxon-name-part></tp:taxon-name></italic> is subquadrate and inequilateral, with a much longer posterior end (Fig. <xref ref-type="fig" rid="F2">2A</xref>), whereas <italic><tp:taxon-name><tp:taxon-name-part taxon-name-part-type="genus" reg="Cymatioa">C.</tp:taxon-name-part><tp:taxon-name-part taxon-name-part-type="species" reg="electilis">electilis</tp:taxon-name-part></tp:taxon-name></italic> is subovate with a slightly longer posterior end (Fig. <xref ref-type="fig" rid="F2">2D</xref>). The cardinal teeth in both species are quite small and similar; however, the posterior lateral tooth in <italic><tp:taxon-name><tp:taxon-name-part taxon-name-part-type="genus" reg="Cymatioa">C.</tp:taxon-name-part><tp:taxon-name-part taxon-name-part-type="species" reg="cooki">cooki</tp:taxon-name-part></tp:taxon-name></italic> is longer and more robust (Fig. <xref ref-type="fig" rid="F2">2C</xref>) than that of <italic><tp:taxon-name><tp:taxon-name-part taxon-name-part-type="genus" reg="Cymatioa">C.</tp:taxon-name-part><tp:taxon-name-part taxon-name-part-type="species" reg="electilis">electilis</tp:taxon-name-part></tp:taxon-name></italic> (Fig. <xref ref-type="fig" rid="F2">2F</xref>). Because the living animal is undocumented for <italic><tp:taxon-name><tp:taxon-name-part taxon-name-part-type="genus" reg="Cymatioa">C.</tp:taxon-name-part><tp:taxon-name-part taxon-name-part-type="species" reg="electilis">electilis</tp:taxon-name-part></tp:taxon-name></italic>, we are unable to provide anatomical comparisons. However, based on other galeommatid taxa, many differences in mantle tentacles and papillae are likely.</p></tp:treatment-sec><tp:treatment-sec><!--Section generated to contain objects referenced in tp:taxon-treatment.--><fig id="F1" position="float" orientation="portrait"><object-id xmlns:xlink="http://www.w3.org/1999/xlink" content-type="doi" xlink:type="simple">10.3897/zookeys.1128.95139.figure1</object-id><object-id xmlns:xlink="http://www.w3.org/1999/xlink" content-type="arpha" xlink:type="simple">D6C201FE-5FE2-5ADD-9F23-3990BD4FA98C</object-id><label>Figure 1.</label><caption><p><italic><tp:taxon-name><tp:taxon-name-part taxon-name-part-type="genus" reg="Cymatioa">Cymatioa</tp:taxon-name-part><tp:taxon-name-part taxon-name-part-type="species" reg="cooki">cooki</tp:taxon-name-part></tp:taxon-name></italic>. <bold>A, B</bold> living animal from Naples Point, <abbrev xmlns:xlink="http://www.w3.org/1999/xlink" xlink:title="Invertebrate Zoology, Santa Barbara Museum of Natural History" id="ABBRID0ETIAC" xlink:type="simple">SBMNH</abbrev> 629938, length = 7.4 mm <bold>A</bold> lateral view with extended foot, note mantle papillae anteriorly and dorsally <bold>B</bold> ventral view with wide, long mantle gape <bold>C, D</bold> animals on native substratum <bold>E–H</bold> holotype, <abbrev xmlns:xlink="http://www.w3.org/1999/xlink" xlink:title="Invertebrate Paleontology, Natural History Museum of Los Angeles County" id="ABBRID0E6IAC" xlink:type="simple">LACMIP</abbrev> 59.2., length = 9.7 mm <bold>E</bold> exterior of right valve <bold>F</bold> exterior of left valve <bold>G</bold> interior of left valve <bold>H</bold> interior of right valve.</p></caption><graphic xmlns:xlink="http://www.w3.org/1999/xlink" xlink:href="zookeys-1128-053_article-95139__-g001.jpg" position="float" orientation="portrait" xlink:type="simple" id="oo_766487.jpg"><uri content-type="original_file" xlink:type="simple">https://binary.pensoft.net/fig/766487</uri></graphic></fig></tp:treatment-sec><ref-list><ref id="B44"><mixed-citation xmlns:xlink="http://www.w3.org/1999/xlink" xlink:type="simple"><person-group><name name-style="western"><surname>Willett</surname><given-names>G</given-names></name></person-group> (<year>1937</year>) An upper Pleistocene fauna from the Baldwin Hills, Los Angeles County, California. San Diego Society of Natural History, Transactions 8: 379–406 [pls 25, 26]. <ext-link xlink:type="simple" ext-link-type="doi" xlink:href="10.5962/bhl.part.14904">https://doi.org/10.5962/bhl.part.14904</ext-link></mixed-citation></ref></ref-list></tp:taxon-treatment>
